# Supplementary material for: Single-base resolution maps of cultivated and wild rice methylomes and regulatory roles of DNA methylation in plant gene expression
Source: BMC Genomics. 2012 Jul 2;13:300. doi: 10.1186/1471-2164-13-300 (PMC3447678; doi:10.1186/1471-2164-13-300)
Supplement: Additional file 6 — Coefficient of variation (CV) of methylation level for methylcytosine among species in different functional elements. [file 1471-2164-13-300-S6.xls]

## Sheet: Table S5
Coefficient of variation (CV) of methylation level for methylcytosine among species in different functional elements
Functional category	CG	CHG	CHH
Gene	0.880948	1.4668	1.69925
Promoter	1.23011	1.48671	1.60349
TTR	1.03581	1.37966	1.46318
TE	0.408663	0.656009	1.28649
