# Supplementary material for: Single-base resolution maps of cultivated and wild rice methylomes and regulatory roles of DNA methylation in plant gene expression
Source: BMC Genomics. 2012 Jul 2;13:300. doi: 10.1186/1471-2164-13-300 (PMC3447678; doi:10.1186/1471-2164-13-300)
Supplement: Additional file 8 — List of differentially methylated genes between cultivated and wild rice. [file 1471-2164-13-300-S8.xls]

## Sheet: Sheet1
List of differentially-methylated genes between cultivated and wild rice
Gene	chromosome	strand	start position	end position	up/down regulation	function Description
Promoter differentially-methylated genes
Os01g0169900	chr1	-	3590812	3595152	up-regulation	Protein of unknown function DUF1421 family protein.
Os01g0175500	chr1	+	3874761	3877459	up-regulation	Protein of unknown function DUF1618 domain containing protein.
Os01g0978000	chr1	+	45020989	45025499	up-regulation	Similar to Uncoupling protein.
Os02g0216400	chr2	+	6544931	6548173	up-regulation	Non-protein coding transcript, putative npRNA.
Os02g0471300	chr2	+	16780896	16783812	up-regulation	FAD dependent oxidoreductase family protein.
Os02g0794500	chr2	+	34656159	34662927	up-regulation	Similar to Serine carboxypeptidase II precursor (EC 3.4.16.6) (Carboxypeptidase D) (Bri1 suppressor 1) [Contains: Serine carboxypeptidase II chain A; Serine carboxypeptidase II chain B].
Os04g0401400	chr4	-	19886419	19888356	up-regulation	Sigma factor, regions 3 and 4 domain containing protein.
Os05g0124700	chr5	+	1389360	1390892	up-regulation	Deoxynucleoside kinase family protein.
Os07g0530400	chr7	-	21412424	21414669	up-regulation	Conserved hypothetical protein.
Os08g0233900	chr8	-	8137883	8147664	up-regulation	Conserved hypothetical protein.
Os08g0330800	chr8	+	14687911	14688807	up-regulation	Conserved hypothetical protein.
Os11g0422000	chr11	-	15001763	15002273	up-regulation	Conserved hypothetical protein.
Os11g0629500	chr11	-	26498538	26501955	up-regulation	Similar to Phosphoserine phosphatase, chloroplast precursor (EC 3.1.3.3) (PSP) (O-phosphoserine phosphohydrolase) (PSPase).
Os12g0115900	chr12	+	775617	778942	up-regulation	Elongation factor P/YeiP family protein.
Os01g0116800	chr1	-	960335	960971	down-regulation	Non-protein coding transcript, unclassifiable transcript.
Os01g0508300	chr1	+	19449053	19451368	down-regulation	Conserved hypothetical protein.
Os01g0543000	chr1	+	21698462	21701594	down-regulation	Conserved hypothetical protein.
Os01g0745300	chr1	+	32921517	32924519	down-regulation	Conserved hypothetical protein.
Os01g0797900	chr1	+	35538319	35543506	down-regulation	Hypothetical protein.
Os02g0272800	chr2	-	9941535	9948782	down-regulation	Hypothetical protein.
Os03g0654800	chr3	+	26297814	26298403	down-regulation	Hypothetical protein.
Os03g0860050	chr3	-	37146874	37148755	down-regulation	Conserved hypothetical protein.
Os04g0431700	chr4	+	21419006	21424116	down-regulation	Ferritin/ribonucleotide reductase-like family protein.
Os04g0503100	chr4	-	25513752	25521232	down-regulation	Similar to Calcium-dependent protein kinase, isoform 11 (EC 2.7.1.-) (CDPK 11).
Os05g0239200	chr5	-	8496104	8496884	down-regulation	Non-protein coding transcript, unclassifiable transcript.
Os05g0290300	chr5	-	12652982	12663959	down-regulation	N-acetylglucosaminyl transferase component family protein.
Os06g0591400	chr6	+	24109536	24110877	down-regulation	Conserved hypothetical protein.
Os07g0190600	chr7	-	4900163	4910064	down-regulation	Similar to Helicase.
Os08g0236800	chr8	-	8299331	8301294	down-regulation	Hypothetical protein.
Os08g0499400	chr8	+	24745084	24746345	down-regulation	Conserved hypothetical protein.
Os09g0514400	chr9	+	20677616	20680810	down-regulation	Similar to Protein farnesyltransferase/geranylgeranyltransferase type I alpha subunit (EC 2.5.1.58) (EC 2.5.1.59) (CAAX farnesyltransferase alpha subunit) (Ras proteins prenyltransferase alpha) (FTase-alpha) (Type I protein geranyl-geranyltransferase alpha subunit) (GGTase-I-alpha).
Os09g0558600	chr9	+	23033750	23035809	down-regulation	Conserved hypothetical protein.
Os11g0417700	chr11	+	14695393	14700059	down-regulation	Conserved hypothetical protein.
Os12g0180400	chr12	+	4050822	4053427	down-regulation	Similar to DNA-directed RNA polymerase II 7.6 kDa polypeptide (EC 2.7.7.6) (RPB10) (RPB7.6).
Os12g0264800	chr12	+	9373997	9375034	down-regulation	Conserved hypothetical protein.
Gene-body differentially-methylated genes
Os01g0257300	chr1	-	8585137	8585921	up-regulation	Conserved hypothetical protein.
Os01g0302900	chr1	+	11246167	11248267	up-regulation	Conserved hypothetical protein.
Os01g0880100	chr1	-	39947668	39948372	up-regulation	Conserved hypothetical protein.
Os01g0556600	chr1	+	22667408	22679539	up-regulation	Protein of unknown function DUF889, eukaryote family protein.
Os02g0571300	chr2	-	22711442	22721453	up-regulation	Terpenoid cylases/protein prenyltransferase alpha-alpha toroid domain containing protein.
Os02g0764100	chr2	+	33076112	33076910	up-regulation	Similar to AP2 domain containing protein RAP2.8 (Fragment).
Os02g0766000	chr2	-	33148455	33154468	up-regulation	Similar to DCL protein, chloroplast precursor (Defective chloroplasts and leaves protein).
Os02g0257001	chr2	+	8885564	8889873	up-regulation	Conserved hypothetical protein.
Os02g0547300	chr2	+	21387521	21388348	up-regulation	Conserved hypothetical protein.
Os03g0629800	chr3	+	24806396	24807497	up-regulation	Conserved hypothetical protein.
Os04g0117600	chr4	+	1034034	1041043	up-regulation	Dihydrouridine synthase, DuS family protein.
Os04g0253200	chr4	-	10047259	10050737	up-regulation	Non-protein coding transcript, unclassifiable transcript.
Os04g0276200	chr4	+	11697219	11706974	up-regulation	Armadillo-like helical domain containing protein.
Os04g0330900	chr4	-	15430882	15448965	up-regulation	Conserved hypothetical protein.
Os04g0359100	chr4	+	17201182	17204477	up-regulation	Alcohol dehydrogenase superfamily, zinc-containing protein.
Os04g0401400	chr4	-	19886419	19888356	up-regulation	Sigma factor, regions 3 and 4 domain containing protein.
Os05g0124700	chr5	+	1389360	1390892	up-regulation	Deoxynucleoside kinase family protein.
Os05g0261700	chr5	-	10125870	10137284	up-regulation	Leucine-rich repeat, plant specific containing protein.
Os05g0525800	chr5	+	26226015	26228654	up-regulation	Protein kinase-like domain containing protein.
Os06g0157500	chr6	+	2925824	2927475	up-regulation	Similar to CiFT protein.
Os06g0205250	chr6	-	5316479	5317999	up-regulation	Conserved hypothetical protein.
Os06g0254300	chr6	-	7982969	8003843	up-regulation	Caleosin related family protein.
Os06g0499900	chr6	-	18474805	18486673	up-regulation	Similar to Dihydrolipoamide acetyltransferase (E2) subunit of PDC (Fragment).
Os06g0518100	chr6	+	19855795	19859030	up-regulation	Conserved hypothetical protein.
Os06g0591701	chr6	+	24121398	24121928	up-regulation	Conserved hypothetical protein.
Os06g0605300	chr6	+	24871611	24872355	up-regulation	Conserved hypothetical protein.
Os07g0109800	chr7	+	537041	538687	up-regulation	Conserved hypothetical protein.
Os07g0113000	chr7	+	708778	717374	up-regulation	Protein of unknown function DUF889, eukaryote family protein.
Os07g0130900	chr7	-	1650665	1652743	up-regulation	Similar to Resistance protein candidate (Fragment).
Os07g0177000	chr7	-	4102966	4108222	up-regulation	Conserved hypothetical protein.
Os07g0415600	chr7	-	13776946	13779491	up-regulation	Conserved hypothetical protein.
Os08g0105700	chr8	-	295973	297367	up-regulation	Similar to Cytochrome P450 71C1 (EC 1.14.-.-).
Os08g0203350	chr8	-	6005496	6006055	up-regulation	Hypothetical protein.
Os08g0389500	chr8	-	18502775	18507603	up-regulation	Reverse transcriptase, RNA-dependent DNA polymerase family protein.
Os08g0490700	chr8	+	24342963	24344537	up-regulation	Conserved hypothetical protein.
Os08g0508500	chr8	-	25282033	25290653	up-regulation	Conserved hypothetical protein.
Os09g0434600	chr9	-	16632212	16634850	up-regulation	Conserved hypothetical protein.
Os10g0406300	chr10	-	14239826	14242623	up-regulation	Similar to AOBP (Ascorbate oxidase promoter-binding protein).
Os10g0477600	chr10	+	18306303	18308557	up-regulation	Similar to NAM / CUC2-like protein.
Os10g0196900	chr10	+	6410730	6412520	up-regulation	UDP-glucuronosyl/UDP-glucosyltransferase family protein.
Os10g0339332	chr10	+	10155417	10156618	up-regulation	Myosin S1 fragment, N-terminal domain containing protein.
Os11g0126100	chr11	+	1167975	1171567	up-regulation	Multi antimicrobial extrusion protein MatE family protein.
Os11g0180000	chr11	+	3978014	3978994	up-regulation	Plant disease resistance response protein family protein.
Os11g0264000	chr11	-	8993309	8995741	up-regulation	Cupredoxin domain containing protein.
Os11g0275500	chr11	+	9817739	9821528	up-regulation	Similar to Endo-1,3;1,4-beta-D-glucanase precursor (EC 3.2.1.-).
Os11g0570000	chr11	+	23140346	23144265	up-regulation	Similar to Receptor kinase-like protein.
Os12g0109600	chr12	+	514426	516055	up-regulation	Protein of unknown function DUF1677, Oryza sativa family protein.
Os12g0198400	chr12	-	5097939	5101521	up-regulation	Conserved hypothetical protein.
Os12g0489300	chr12	-	18496319	18498410	up-regulation	Alba, DNA/RNA-binding protein family protein.
Os01g0232100	chr1	+	7301543	7302755	down-regulation	Similar to Tonoplast membrane integral protein ZmTIP4-3.
Os02g0531450	chr2	-	20422144	20423069	down-regulation	Hypothetical protein.
Os02g0831500	chr2	+	36641807	36648079	down-regulation	Similar to Sucrose synthase.
Os03g0170200	chr3	-	3738856	3740698	down-regulation	Similar to MADS30.
Os03g0181400	chr3	+	4239269	4241183	down-regulation	Protein of unknown function DUF860, plant family protein.
Os03g0436500	chr3	-	19044636	19046694	down-regulation	Zinc finger, BED-type predicted domain containing protein.
Os03g0438400	chr3	+	19131768	19136963	down-regulation	Conserved hypothetical protein.
Os03g0654800	chr3	+	26297814	26298403	down-regulation	Hypothetical protein.
Os03g0753600	chr3	-	31845792	31850394	down-regulation	Chromo domain containing protein.
Os03g0787400	chr3	-	33562525	33562919	down-regulation	Non-protein coding transcript, unclassifiable transcript.
Os03g0809400	chr3	+	34730125	34734311	down-regulation	Conserved hypothetical protein.
Os03g0860000	chr3	+	37146035	37150113	down-regulation	Conserved hypothetical protein.
Os03g0860050	chr3	-	37146874	37148755	down-regulation	Conserved hypothetical protein.
Os03g0760900	chr3	+	32319380	32320108	down-regulation	Conserved hypothetical protein.
Os04g0111350	chr4	-	648367	648807	down-regulation	Non-protein coding transcript, unclassifiable transcript.
Os04g0257500	chr4	-	10363553	10364430	down-regulation	Similar to Transcription factor TSRF1.
Os04g0277400	chr4	+	11768694	11769961	down-regulation	Membrane bound O-acyl transferase, MBOAT family protein.
Os04g0402700	chr4	+	19983928	19984649	down-regulation	Conserved hypothetical protein.
Os04g0429300	chr4	+	21293754	21296305	down-regulation	Basic helix-loop-helix dimerisation region bHLH domain containing protein.
Os04g0460900	chr4	-	23403213	23403884	down-regulation	Non-protein coding transcript, unclassifiable transcript.
Os04g0532200	chr4	+	27014142	27015598	down-regulation	Conserved hypothetical protein.
Os04g0540500	chr4	-	27434168	27442111	down-regulation	Hypothetical protein.
Os04g0540400	chr4	+	27433988	27438982	down-regulation	Conserved hypothetical protein.
Os05g0142400	chr5	-	2442364	2443080	down-regulation	Conserved hypothetical protein.
Os05g0174900	chr5	-	4451875	4454661	down-regulation	Conserved hypothetical protein.
Os05g0328000	chr5	-	15222967	15223573	down-regulation	Conserved hypothetical protein.
Os05g0250101	chr5	-	9110919	9120796	down-regulation	Protein of unknown function DUF1618 domain containing protein.
Os05g0250300	chr5	+	9148976	9149919	down-regulation	Conserved hypothetical protein.
Os06g0126100	chr6	+	1397085	1400475	down-regulation	Conserved hypothetical protein.
Os06g0200300	chr6	+	5081840	5083092	down-regulation	Conserved hypothetical protein.
Os06g0539100	chr6	-	21108420	21109622	down-regulation	Conserved hypothetical protein.
Os06g0712750	chr6	-	31057233	31057541	down-regulation	Conserved hypothetical protein.
Os07g0205900	chr7	-	5734937	5743439	down-regulation	Armadillo-like helical domain containing protein.
Os08g0136500	chr8	-	2058656	2060354	down-regulation	Protein of unknown function DUF26 domain containing protein.
Os08g0136700	chr8	-	2062210	2063903	down-regulation	Protein of unknown function DUF26 domain containing protein.
Os08g0150200	chr8	-	2888068	2891006	down-regulation	Conserved hypothetical protein.
Os08g0236800	chr8	-	8299331	8301294	down-regulation	Hypothetical protein.
Os08g0476100	chr8	-	23538417	23539560	down-regulation	Non-protein coding transcript, unclassifiable transcript.
Os09g0383050	chr9	-	13609577	13613680	down-regulation	Conserved hypothetical protein.
Os09g0478100	chr9	-	18961601	18967942	down-regulation	Cellulose synthase family protein.
Os09g0329700	chr9	-	10391345	10392547	down-regulation	UDP-glucuronosyl/UDP-glucosyltransferase family protein.
Os10g0141500	chr10	+	2522067	2523618	down-regulation	Hypothetical protein.
Os10g0497300	chr10	+	19392891	19416228	down-regulation	Protein prenyltransferase domain containing protein.
Os11g0469600	chr11	+	17933741	17934048	down-regulation	Hypothetical protein.
Os12g0264800	chr12	+	9373997	9375034	down-regulation	Conserved hypothetical protein.
Os12g0512800	chr12	-	19993598	19996305	down-regulation	Cytochrome P450 family protein.
TTR differentially-methylated genes
Os01g0252250	chr1	-	8337734	8338436	up-regulation	Conserved hypothetical protein.
Os01g0549400	chr1	+	22179292	22185008	up-regulation	Similar to RNA helicase-like protein DB10.
Os02g0140101	chr2	-	2141646	2144272	up-regulation	Dolichol phosphate-mannose biosynthesis regulatory family protein.
Os02g0203200	chr2	-	5775724	5777304	up-regulation	Conserved hypothetical protein.
Os02g0737401	chr2	+	31671512	31672211	up-regulation	Non-protein coding transcript, unclassifiable transcript.
Os03g0626050	chr3	-	24592116	24592891	up-regulation	Conserved hypothetical protein.
Os03g0660000	chr3	-	26620092	26620748	up-regulation	Hypothetical protein.
Os03g0746000	chr3	+	31422295	31424080	up-regulation	Conserved hypothetical protein.
Os03g0757200	chr3	-	32145265	32147763	up-regulation	UDP-glucuronosyl/UDP-glucosyltransferase family protein.
Os03g0760000	chr3	+	32287034	32288652	up-regulation	Cytochrome P450 family protein.
Os05g0103200	chr5	+	163669	166526	up-regulation	Peptidyl-prolyl cis-trans isomerase, cyclophilin type domain containing protein.
Os05g0169000	chr5	-	4115489	4118725	up-regulation	Similar to Thioredoxin-like protein.
Os05g0225500	chr5	+	7683652	7684314	up-regulation	Conserved hypothetical protein.
Os05g0269500	chr5	-	10858894	10865762	up-regulation	Conserved hypothetical protein.
Os05g0467700	chr5	+	23007071	23010247	up-regulation	Protein of unknown function DUF1618 domain containing protein.
Os06g0145200	chr6	+	2379596	2381937	up-regulation	Transferase family protein.
Os07g0206700	chr7	-	5783043	5788859	up-regulation	Cycloartenol-C-24-methyltransferase 1 (EC 2.1.1.41) (24-sterol C- methyltransferase 1) (Sterol C-methyltransferase 1).
Os07g0486000	chr7	+	18530719	18540421	up-regulation	Similar to MSH4.
Os07g0524200	chr7	+	21008827	21009689	up-regulation	Harpin-induced 1 domain containing protein.
Os07g0599500	chr7	-	25130265	25131272	up-regulation	Conserved hypothetical protein.
Os10g0488400	chr10	+	18962765	18963613	up-regulation	Conserved hypothetical protein.
Os11g0111101	chr11	+	533663	534277	up-regulation	Hypothetical protein.
Os11g0570000	chr11	+	23140346	23144265	up-regulation	Similar to Receptor kinase-like protein.
Os12g0134200	chr12	-	1674825	1690637	up-regulation	Armadillo-like helical domain containing protein.
Os01g0795700	chr1	+	35459274	35459815	down-regulation	Conserved hypothetical protein.
Os03g0170200	chr3	-	3738856	3740698	down-regulation	Similar to MADS30.
Os03g0641500	chr3	+	25481532	25483443	down-regulation	Hypothetical protein.
Os04g0459200	chr4	+	23327563	23328422	down-regulation	Conserved hypothetical protein.
Os06g0608401	chr6	+	25092335	25094206	down-regulation	Similar to MADS30.
Os06g0690600	chr6	+	29664766	29665333	down-regulation	Conserved hypothetical protein.
Os08g0150200	chr8	-	2888068	2891006	down-regulation	Conserved hypothetical protein.
Os09g0119600	chr9	-	1449635	1452068	down-regulation	UDP-glucuronosyl/UDP-glucosyltransferase family protein.
Os10g0561700	chr10	+	22605525	22606494	down-regulation	Non-protein coding transcript, unclassifiable transcript.
Os11g0141800	chr11	-	1927969	1928662	down-regulation	Conserved hypothetical protein.
